# Supplementary material for: Nano-Liquid Chromatography with a New Monolithic Column for the Analysis of Coenzyme Q10 in Pistachio Samples
Source: Molecules. 2023 Feb 2;28(3):1423. doi: 10.3390/molecules28031423 (PMC9920066; doi:10.3390/molecules28031423)
Supplement: Supplementary file 1 [file molecules-28-01423-s001.zip]

Archive with 1 entries (1 files):
- molecules-2160484-supplementary.pdf
